# Supplementary material for: An Integrated Computational and Experimental Approach to Identifying Inhibitors for SARS-CoV-2 3CL Protease
Source: Front Mol Biosci. 2021 May 17;8:661424. doi: 10.3389/fmolb.2021.661424 (PMC8166273; doi:10.3389/fmolb.2021.661424)
Supplement: Supplementary Table 2 — Inhibitory activity evaluation of 71 compounds. [file Table_2.xlsx]

## Sheet: Sheet1
Compound name/ID	ICM Score kcal/mol	predicted IC50	1st screening RFU	2nd enzyme activity	3rd IC50 micromolar	solubility 100 micromolar	location	Iupac name
STOCK1S-17377	-30.8425	0.663366	3812752			soluble	B05	(E)-7-(3-bromobenzyl)-3-methyl-8-(2-(2-oxoindolin-3-ylidene)hydrazinyl)-1H-purine-2,6(3H,7H)-dione
STOCK7S-44456	-31.5766	1.10292	3462206			soluble	B01	N-(4-methoxyphenethyl)-6,11-dioxo-6,11-dihydrobenzo[f]pyrido[1,2-a]indole-12-carboxamide
STOCK2S-17073	-30.771	2.1126	3322978			soluble	E01	N-(4-(N-(5-ethyl-1,3,4-thiadiazol-2-yl)sulfamoyl)phenyl)-8-methoxy-2-oxo-2H-chromene-3-carboxamide
STOCK1N-19287	-35.0664	2.21471	3988564			soluble	A01	N-benzyl-2-((3-methyl-6-oxo-6H-pyrimido[2,1-b]quinazolin-2-yl)amino)benzamide
STOCK5S-91125	-34.8579	2.88243	1922526	0.94		soluble	F01	(E)-2-chloro-N'-((1-(4-methoxyphenyl)-2,4,6-trioxotetrahydropyrimidin-5(2H)-ylidene)methyl)benzohydrazide
STOCK1S-50686	-33.5204	3.4977	2887709	-0.14		soluble	A09	(E)-2-(3,4-dihydroxystyryl)-3-(o-tolyl)quinazolin-4(3H)-one
STOCK7S-27409	-31.5503	3.52225	4161147			soluble	D06	2-(5-(benzyloxy)-2-methyl-4-oxopyridin-1(4H)-yl)-N-(1H-indol-6-yl)acetamide
STOCK7S-39308	-31.0794	3.66703	4347072			soluble	F06	3-chloro-N-(5,11-dioxo-2,3,5,10,11,11a-hexahydro-1H-benzo[e]pyrrolo[1,2-a][1,4]diazepin-7-yl)benzo[b]thiophene-2-carboxamide
STOCK7S-42871	-30.382	3.76574	3554738			soluble	G01	N-(2-hydroxyethyl)-6,11-dioxo-6,11-dihydrobenzo[f]pyrido[1,2-a]indole-12-carboxamide
STOCK1S-02912	-33.4842	4.3531	2567223	0.69		soluble	H01	(E)-2-(4-(dimethylamino)styryl)-3-(2-methoxyphenyl)quinazolin-4(3H)-one
STOCK1S-48486	-31.1009	5.24328	5014164			soluble	B02	(E)-N-(2-(2-((2-ethoxynaphthalen-1-yl)methylene)hydrazinyl)-2-oxoethyl)-2-hydroxybenzamide
STOCK2S-31334	-31.0239	5.8046	2573420	0.21	19+/-3	soluble	C02	5-((1-([1,1'-biphenyl]-4-yl)-2,5-dimethyl-1H-pyrrol-3-yl)methylene)pyrimidine-2,4,6(1H,3H,5H)-trione
STOCK1S-80249	-30.745	6.58244	3804360			soluble	D02	(Z)-N-(4-((5-((1-allyl-2,4,6-trioxotetrahydropyrimidin-5(2H)-ylidene)methyl)-2-methoxybenzyl)oxy)phenyl)acetamide
STOCK1S-43254	-30.5824	6.7522	3610042			soluble	E02	(E)-3-(2-hydroxyphenyl)-2-(4-nitrostyryl)quinazolin-4(3H)-one
STOCK4S-17080	-33.5437	7.15165	3505460			soluble	H02	N-(5-acetamido-2-methoxyphenyl)-2-((3,5,6-trimethyl-4-oxo-3,4-dihydrothieno[2,3-d]pyrimidin-2-yl)thio)acetamide
pentagastrin	-31.3029	7.67361	3824158	0.31		soluble	H12
STOCK6S-49295	-30.8727	9.07896	4337388			soluble	C07	N-methyl-3-(1-(3-methylbenzyl)-2,4-dioxo-1,2-dihydroquinazolin-3(4H)-yl)thiophene-2-carboxamide
STOCK1S-83974	-33.318	9.47148	7747520			soluble	C03	(Z)-N-(3-((4-acetylphenyl)amino)-1-(4-fluorophenyl)-3-oxoprop-1-en-2-yl)benzamide
STOCK3S-66240	-31.5543	9.67297	3034096			soluble	D03	(Z)-5-(3,4-dihydroxybenzylidene)-1-(4-ethylphenyl)pyrimidine-2,4,6(1H,3H,5H)-trione
STOCK2S-91253	-30.69	10.0243	4337818			soluble	E07	(Z)-N-(1-(3-nitrophenyl)-3-oxo-3-((pyridin-4-ylmethyl)amino)prop-1-en-2-yl)benzamide
STOCK7S-45547	-32.9441	10.2246	4107995			soluble	E03	1-(1H-indazol-3-yl)-5-oxo-N-(2,3,4,9-tetrahydro-1H-carbazol-1-yl)pyrrolidine-3-carboxamide
STOCK3S-74851	-31.3127	10.3298	4045590			soluble	H07	2-((3-allyl-4-oxo-4,5,6,7-tetrahydro-3H-cyclopenta[4,5]thieno[2,3-d]pyrimidin-2-yl)thio)-N-(3-fluorophenyl)acetamide
STOCK7S-22119	-32.3907	11.5522	4093147			soluble	F03	N-(5-acetamido-2-methoxyphenyl)-2-(3-methyl-4-oxo-3,4-dihydrophthalazin-1-yl)acetamide
STOCK5S-85284	-30.5788	11.6665	2331284	1.73269		soluble	B08	(Z)-5-(2-(5-(2-fluorobenzylidene)-2,4-dioxothiazolidin-3-yl)acetamido)-2-hydroxybenzoic acid
STOCK1N-96347	-31.0962	11.9638	4051615			soluble	A04	5-bromo-N-((4-hydroxy-6-methyl-5-oxo-5,6,7,8-tetrahydro-[1,3]dioxolo[4,5-g]isoquinolin-9-yl)methyl)nicotinamide
STOCK4S-65533	-30.4602	15.0766	650000000			soluble	E08	N-(4-fluorobenzyl)-2-imino-5-oxo-1-((tetrahydrofuran-2-yl)methyl)-2,5-dihydro-1H-dipyrido[1,2-a:2',3'-d]pyrimidine-3-carboxamide
STOCK4S-15686	-31.6585	15.2299	4708593			soluble	C04	N-(3-chloro-2-methylphenyl)-2-((3,5,6-trimethyl-4-oxo-3,4-dihydrothieno[2,3-d]pyrimidin-2-yl)thio)acetamide
STOCK1N-86714	-31.342	15.409	2627886	-0.13		soluble	A05	2-(3-(6-acetyl-5-hydroxy-4-methyl-2,8-dioxo-2,8,9,10-tetrahydropyrano[2,3-f]chromen-10-yl)phenoxy)acetamide
STOCK3S-70356	-30.9211	15.9913	5338888			soluble	G08	(E)-3-(2-hydroxyphenyl)-2-(4-methylstyryl)quinazolin-4(3H)-one
STOCK4S-26035	-32.9943	16.4161	2852907	0.43		soluble	H08	(E)-3-(5-(2,5-dichlorophenyl)furan-2-yl)-2-((5-methyl-4H-1,2,4-triazol-3-yl)thio)acrylic acid
STOCK5S-56743	-30.3301	16.8397	2760504	0.54		soluble	B09	N-(2-benzoylbenzofuran-3-yl)-3-(2-hydroxyphenyl)-1H-pyrazole-5-carboxamide
STOCK2S-81550	-30.4346	17.9862	3995450			soluble	D04	N-(4-methoxyphenyl)-2-(2-methyl-4-oxoquinolin-1(4H)-yl)acetamide
STOCK3S-77101	-30.0055	18.0802	3590891			soluble	C09	2-oxo-1,2-diphenylethyl 3-acetamido-4-methylbenzoate
STOCK1N-25200	-31.4745	18.2891	3768853			soluble	A06	N-(9,10-dioxo-9,10-dihydroanthracen-1-yl)-4,6-dimethyl-2-oxo-2H-pyran-5-carboxamide
STOCK7S-57675	-31.8932	18.4879	4125426			soluble	E04	4,5-dimethyl-2-(1H-tetrazol-1-yl)-N-(3-(thiazol-2-yl)benzyl)thiophene-3-carboxamide
STOCK1N-34520	-33.5717	19.2017	4272401			soluble	A07	5-(2-acetyl-1,2,3,4-tetrahydroisoquinolin-1-yl)-3-(4-ethoxyphenyl)-6-hydroxypyrimidine-2,4(1H,3H)-dione
STOCK2S-63827	-31.5358	19.7995	1684611	0.11	38+/-3	soluble	E09	N-(4-((3-(4-chlorophenylsulfonamido)quinoxalin-2-yl)amino)phenyl)acetamide
STOCK1N-63090	-30.3004	19.8659	3799196			soluble	A08	(S)-2-((S)-2-(9-oxo-9H-fluorene-4-carboxamido)propanamido)-3-phenylpropanoic acid
GC-376			450782	0.05		soluble		inhibitor control
STOCK5S-94720	-30.1799	0.359935	4825011			undissolved	G04	N-(1,3-dimethyl-2,4-dioxo-5-(p-tolyl)-3,4-dihydro-1H-pyrrolo[3,4-d]pyrimidin-6(2H)-yl)-4-methoxybenzamide
STOCK6S-54975	-30.4074	0.549404	3344067			undissolved	H04	(Z)-N-(3-((4-fluorobenzyl)amino)-1-(1-methyl-1H-indol-3-yl)-3-oxoprop-1-en-2-yl)benzamide
STOCK1S-18495	-30.5015	1.35336	3239914			undissolved	C01	(E)-2-((3-chlorophenyl)amino)-3-(((3-chlorophenyl)imino)methyl)-4H-pyrido[1,2-a]pyrimidin-4-one
STOCK2S-47055	-33.7355	1.42397	3174058			undissolved	C05	((4-bromophenyl)sulfonyl)(1,4-dioxo-3-(1-vinyl-1H-imidazol-3-ium-3-yl)-1,4-dihydronaphthalen-2-yl)amide
STOCK6S-07049	-33.7372	1.49844	3955210			undissolved	D05	2-(4-bromophenyl)-2-oxoethyl 2-benzamidobenzoate
STOCK6S-79123	-30.1063	1.66301	4224844			undissolved	E05	2-(3-acetyl-1H-indol-1-yl)-N-(3-acetylphenyl)acetamide
STOCK6S-54648	-30.2019	2.02804	3912386			undissolved	F05	N-benzyl-6,11-dioxo-6,11-dihydrobenzo[f]pyrido[1,2-a]indole-12-carboxamide
STOCK1S-11390	-33.8326	2.08703	2771104			undissolved	D01	(E)-2-(4-(dimethylamino)styryl)-3-phenylquinazolin-4(3H)-one
STOCK4S-38594	-35.2557	2.11981	4304465			undissolved	G05	(Z)-N-(3-((2-(1H-benzo[d]imidazol-2-yl)ethyl)amino)-3-oxo-1-phenylprop-1-en-2-yl)-4-methoxybenzamide
STOCK6S-34507	-31.3359	2.18705	3595841			undissolved	H05	2-((5-(4-methoxyphenyl)-1,3,4-oxadiazol-2-yl)thio)-N-(2-oxo-2,3-dihydro-1H-benzo[d]imidazol-5-yl)acetamide
STOCK6S-51141	-38.9905	2.77391	3993513			undissolved	B06	2-(4-fluorophenylsulfonamido)-N-(2-hydroxy-2-phenylethyl)benzo[d]thiazole-6-carboxamide
STOCK3S-78099	-30.0172	3.28488	4042146			undissolved	C06	(E)-3-(4-methoxyphenyl)-N-(2-(5-methyl-3-phenylisoxazole-4-carbonyl)hydrazinecarbonothioyl)acrylamide
STOCK5S-24080	-32.6552	3.60189	5813598			undissolved	E06	1-(2-chlorobenzyl)-N-(furan-2-ylmethyl)-2-imino-5-oxo-2,5-dihydro-1H-dipyrido[1,2-a:2',3'-d]pyrimidine-3-carboxamide
STOCK1N-46044	-30.8697	5.28568	5870193			undissolved	A02	2-imino-1-(2-methoxyethyl)-N-(4-methoxyphenethyl)-5-oxo-2,5-dihydro-1H-dipyrido[1,2-a:2',3'-d]pyrimidine-3-carboxamide
STOCK1S-63979	-34.9761	5.70552	3905285			undissolved	G06	(E)-2-(4-(dimethylamino)styryl)-3-(3-nitrophenyl)quinazolin-4(3H)-one
STOCK1N-84687	-34.1501	6.21408	4083032			undissolved	A03	(S)-2-(2,5-dioxo-2,3,4,5-tetrahydro-1H-benzo[e][1,4]diazepin-3-yl)-N-(5-(2-methoxyphenyl)-1H-1,2,4-triazol-3-yl)acetamide
STOCK1S-89849	-32.0172	6.79452	3609182			undissolved	H06	(E)-7-(2-chlorobenzyl)-1,3-dimethyl-8-(2-(2-oxoindolin-3-ylidene)hydrazinyl)-1H-purine-2,6(3H,7H)-dione
STOCK3S-31557	-32.9085	6.95042	3734638			undissolved	F02	2-(2-chlorophenoxy)-N-(1,3-dioxo-2-phenylisoindolin-4-yl)acetamide
STOCK1S-00324	-30.0398	7.0636	3709892			undissolved	G02	(Z)-ethyl 4-(2-benzamido-3-(pyridin-4-yl)acrylamido)benzoate
STOCK6S-59774	-30.5236	7.17401	4064311			undissolved	B07	3-(5-methyl-7-oxo-4,7-dihydro-[1,2,4]triazolo[1,5-a]pyrimidin-6-yl)-N-(quinolin-5-yl)propanamide
STOCK4S-92795	-35.1944	8.49562	4130805			undissolved	B03	4-(2-((4,5-di-p-tolyl-4H-1,2,4-triazol-3-yl)thio)acetamido)benzamide
STOCK5S-52450	-33.4486	9.0894	3218389			undissolved	D07	(E)-5-(3-(2,5-dimethoxyphenyl)acryloyl)-3-(4-ethoxyphenyl)-6-hydroxypyrimidine-2,4(1H,3H)-dione
STOCK6S-67795	-31.78	10.1598	3634360			undissolved	F07	2-(2-(4-methoxyphenyl)-5-oxo-5,6-dihydro-4H-imidazo[1,2-b][1,2,4]triazol-6-yl)-N-(naphthalen-1-yl)acetamide
STOCK3S-55702	-32.8337	10.2184	650000000			undissolved	G07	N-benzyl-1-(2-hydroxyethyl)-2-imino-10-methyl-5-oxo-2,5-dihydro-1H-dipyrido[1,2-a:2',3'-d]pyrimidine-3-carboxamide
STOCK7S-37925	-31.9858	12.5543	3795968			undissolved	G03	N-(5,11-dioxo-2,3,5,10,11,11a-hexahydro-1H-benzo[e]pyrrolo[1,2-a][1,4]diazepin-7-yl)-3-methyl-4-(1H-pyrrol-1-yl)benzamide
STOCK3S-10562	-30.8371	12.741	4104552			undissolved	C08	2-((3-allyl-6-iodo-4-oxo-3,4-dihydroquinazolin-2-yl)thio)-N-(m-tolyl)acetamide
STOCK1S-76674	-31.3915	13.4004	3582284			undissolved	D08	(E)-7-benzyl-8-(2-(5-bromo-2-oxoindolin-3-ylidene)hydrazinyl)-1,3-dimethyl-1H-purine-2,6(3H,7H)-dione
STOCK3S-12998	-32.9762	13.8633	4009868			undissolved	H03	methyl 6-methyl-4-(5-(2-nitrophenyl)furan-2-yl)-2-oxo-1,2,3,4-tetrahydropyrimidine-5-carboxylate
STOCK7S-58020	-33.6088	13.8663	4256691			undissolved	B04	N-(5-(2-(1H-indol-3-yl)ethyl)-1H-1,2,4-triazol-3-yl)-4,5-dimethyl-2-(1H-tetrazol-1-yl)thiophene-3-carboxamide
STOCK2S-82596	-31.0376	15.181	7256884			undissolved	F08	(Z)-N-(1-(5-(3-chlorophenyl)furan-2-yl)-3-oxo-3-(((tetrahydrofuran-2-yl)methyl)amino)prop-1-en-2-yl)-4-methylbenzamide
STOCK1S-01235	-30.9907	17.2965	4067109			undissolved	F09	N,N'-(1,2,5-oxadiazole-3,4-diyl)dibenzamide
STOCK1S-83715	-33.5172	18.7737	3791233			undissolved	D09	(Z)-N-(1-(benzo[d][1,3]dioxol-5-yl)-3-((4-methoxyphenyl)amino)-3-oxoprop-1-en-2-yl)-2-bromobenzamide
STOCK2S-46302	-31.4091	19.2144	4125210			undissolved	F04	N-(3-((2-(4-hydroxyphenyl)-1,3-dioxoisoindolin-5-yl)oxy)phenyl)isobutyramide
2nd enzyme activity kinetics details
	H1	H8	B9	E9	H9	D1	F1	A5	A9	Inhibitor control	PC_no_inhibitor
name/ID	STOCK1S-02912	STOCK4S-26035	STOCK5S-56743	STOCK2S-63827	pentagastrin	STOCK1S-11390	STOCK5S-91125	STOCK1N-86714	STOCK1S-50686	GC-376
enzyme Activity	0.69471	0.428005	0.535861	0.11	0.313636	1.18711	0.937479	-0.127938	-0.14	0.0541314	1
slope	2417.12	1489.17	1864.43	383.446	1091.24	4130.32	3261.79	-445.136		188.34	3479.32

## Sheet: inhibitor_CPSQPA
							[Inhibitor] vs. normalized response -- Variable slope
							Best-fit values
							IC50	37.76
							HillSlope	-2.201
							logIC50	1.577
							95% CI (profile likelihood)
							IC50	35.20 to 40.50
							HillSlope	-2.585 to -1.896
							logIC50	1.547 to 1.607
							Goodness of Fit
							Degrees of Freedom	19
uM	slope average	SD	activity%	SD	repeats	loguM	R squared	0.9885
200	168.27	30.4111	0.0483628	0.00874053	3	2.30103	Sum of Squares	343.3
100	383.446	64.9385	0.110207	0.0186642	3	2	Sy.x	4.251
50	1122.5	122.225	0.32262	0.0351292	3	1.69897	Constraints
25	2607.41	51.3118	0.749404	0.0147477	3	1.39794	IC50	IC50 > 0
12.5	3151.35	78.3335	0.905737	0.022514	3	1.09691
6.25	3169.41	164.537	0.910928	0.0472899	3	0.79588	Number of points
0	3479.32	97.2474	1	0.0279501			# of X values	21
							# Y values analyzed	21
fluorescence signal remove the background
																															PC
Time (min)																			no_inhibitor
	200uM	200_SD		100uM	100_SD		50uM			25uM			12.5uM			6.25uM			average	SD
3	0	0	3	0	0	3	0	0	3	0	0	3	0	0	3	0	0	3	0	0	3
6	1926	1097.53	3	522.667	547.737	3	4107	866.21	3	6609.67	1918.46	3	8539	2282.93	3	7253.33	1748.44	3	7763.22	2082.41	3
9	3071.67	101.687	3	3066	1513.65	3	7827	399.711	3	16189.7	2574.62	3	21663.7	3638.64	3	20935	1509.39	3	19593.6	1234.09	3
12	5193.33	1446.64	3	5619	1259.19	3	10726.7	1076.84	3	23869.7	3655.3	3	30011.7	2141.57	3	27444	3047.17	3	28897.2	1111.94	3
15	4619.67	335.536	3	6272.67	2096.96	3	14124.3	1282.12	3	30680.3	2920.87	3	38205	1049.5	3	38054.7	607.013	3	38867.4	1906.32	3
18	7401.67	1290.9	3	8841.33	2592.69	3	17351.3	1532.64	3	38682.7	3398.82	3	48096.7	946.185	3	47895.7	3236.75	3	48921.9	1869.8	3
21	7453.67	1510.78	3	8825.67	1024.84	3	22206.7	1750.58	3	46553.7	3590.78	3	56877	2002.41	3	56963	1648.03	3	58904.2	2170.33	3
24	8742.67	1229.64	3	11334	1723.9	3	25916	2436.91	3	55033.3	3955.87	3	66060.3	3519.62	3	65794.3	2944.8	3	69566.4	1794.79	3
27	8770	1025.34	3	12274	2145.07	3	26770.7	2921.49	3	62331.3	4039.66	3	74745.7	1215.59	3	74736.3	4149.48	3	79467	2558.1	3
30	9770.67	2068.57	3	12128.3	4082.47	3	32213.7	2145.93	3	68775.3	5124.58	3	84572.7	3460.43	3	82768.3	5178.94	3	89887.8	2927.4	3
33	8960.33	323.93	3	12822	2994.5	3	34335.3	4072.36	3	76052.7	2606.58	3	92951.3	3129.26	3	92037	6324.34	3	100496	3185.61	3
36	11322	2647.07	3	13419.7	4160.67	3	37858.3	3395.76	3	83698	2737.74	3	104099	803.805	3	102647	5470.66	3	110579	3858.26	3
39	10654	405.477	3	15455.7	2857.83	3	42096	2413.55	3	91162.3	4592.16	3	111166	1339.11	3	111639	4404.92	3	120009	3521.13	3
42	11408.7	2508.67	3	15963.3	3392.58	3	45393.3	4844.41	3	99078.7	2588.58	3	120007	2823.78	3	121079	6338.15	3	130597	4159.86	3
45	13262.7	2573.49	3	17928.7	3144.38	3	48559.3	5258.4	3	105909	3472.72	3	130909	861.209	3	131689	6099.84	3	141049	4689.84	3
48	12884.3	544.175	3	19536.7	4225.99	3	51932.3	4546.29	3	113750	3743.77	3	139354	2604.38	3	140139	8140.99	3	151342	4570.51	3
51	13915.3	3234.31	3	19521.7	3691.97	3	55340	4092.08	3	121848	3926.7	3	146909	1833.18	3	148045	7536.1	3	161879	5125.46	3
54	14038.7	2571.32	3	20592.3	4689.09	3	57898.3	5900.73	3	129663	5190.17	3	157936	3245.14	3	159454	10534.6	3	171858	5702.79	3
57	13486	1424.59	3	22156	3754.01	3	60165.7	7873.94	3	136052	5445.94	3	166973	2700.08	3	166396	8918.42	3	183188	5825.42	3
60	13823.3	2657.57	3	22748.7	4885.75	3	62869.7	5518.72	3	144913	4447.77	3	176895	3523.05	3	177594	9280.09	3	192944	6432.79	3
63	15608.3	1899.52	3	24704	5719.96	3	67729.7	7165.45	3	153151	6225.29	3	184027	4975.26	3	184767	10127.9	3	203663	6085.84	3
66	14268	1535.69	3	25161.3	5165.79	3	70946.7	7804.3	3	158851	4832.43	3	194236	4252.53	3	195548	11896.2	3	214374	7831.23	3
69	16974	3515.3	3	26071.3	5954.64	3	73706	7484.17	3	167964	5922.73	3	203233	2769.24	3	204223	11035	3	223897	6614.46	3
72	17167	2170.96	3	27850.3	6926.65	3	77842.7	7963.24	3	175528	7668.42	3	213909	4771.15	3	215211	9530.82	3	235010	7886.54	3
75	17289.3	3878.49	3	28166.7	5511.18	3	80587.3	8660.97	3	183681	7275.49	3	224549	5058.19	3	227626	12381.2	3	246822	7702.63	3
78	16961	2340.55	3	30031.7	6044.22	3	84206	8762.8	3	193588	6168.94	3	235683	4994.4	3	235608	13129.8	3	257876	7891.39	3
81	16818	2056.58	3	32167.7	5859.32	3	88192	9881.46	3	202519	5690.65	3	250078	5514.77	3	249063	14549.2	3	270504	8425.04	3
84	16770.3	2486.99	3	31690.3	6032.14	3	90338.3	9262.64	3	208481	5569.53	3	255532	6775.03	3	254884	13239.6	3	280604	10903.2	3
87	16646.7	1643.83	3	32987	6655.93	3	94323.7	9300.35	3	216518	5893.74	3	263554	5987.2	3	263775	15982.2	3	289250	9515.68	3
90	18467.7	1556.5	3	34661	6796.3	3	98023.3	10350.9	3	224565	5198	3	272118	7359.65	3	274918	14960.2	3	299741	10254.7	3
93	18692.3	2966.68	3	35716.3	6394.69	3	102055	10040.3	3	233697	7153.46	3	282468	5237.44	3	282428	16780.5	3	309525	9626.78	3
96	20032.7	3760.08	3	37727.3	7177.28	3	105654	11363.2	3	242197	5084.95	3	294752	5683.6	3	295632	15744.7	3	320439	10786.3	3
99	21091.7	4411.54	3	38863	7756.77	3	109820	12685.2	3	248837	4422.15	3	303176	7774.53	3	304463	16714.6	3	331446	10721.5	3
102	20188.3	2424.17	3	39637.3	6762.67	3	111549	11356.1	3	257206	5264.11	3	311032	7814	3	312359	17245	3	341472	11087.3	3
105	20818.7	3041.41	3	41115	6537.7	3	116254	11166.6	3	266438	8067.2	3	322054	4457.56	3	324422	18177.1	3	353843	11152.7	3
108	22538.3	3707.29	3	41291	7977.65	3	118314	12452.2	3	270907	9178.83	3	331112	8230.12	3	331590	14714.5	3	362720	12399.2	3
111	20799.3	4110.79	3	42442	7784.58	3	121576	14235.5	3	280457	7420.53	3	339707	11532.4	3	340823	17578.8	3	373548	12130.6	3
114	22368.7	4215.34	3	43990	7551.77	3	125572	12934.5	3	290907	7236.49	3	348578	9429.34	3	351463	18830.2	3	384398	12100.4	3
117	21314.7	3365.63	3	45080.7	7648.94	3	129201	14232.9	3	297652	6167.34	3	360470	11333.3	3	358385	16090.4	3	394803	11986.5	3
120	22431.7	3615.97	3	47046	8354.39	3	134032	12657.3	3	305825	9744	3	368995	10214.4	3	370654	18552.7	3	405613	14432.5	3

## Sheet: inhibitor_PMPT
							[Inhibitor] vs. normalized response -- Variable slope
							Best-fit values
							IC50	19.21
							HillSlope	-0.9152
							logIC50	1.284
							95% CI (profile likelihood)
							IC50	16.46 to 22.26
							HillSlope	-1.068 to -0.7795
							logIC50	1.216 to 1.348
							Goodness of Fit
							Degrees of Freedom	19
uM	slope average	SD	activity%	SD	repeats	log uM	R squared	0.9718
200	320.762	190.07	0.092191	0.0546285	3	2.30103	Sum of Squares	537.4
100	724.367	98.5718	0.208192	0.0283308	3	2	Sy.x	5.318
50	882.572	155.826	0.253662	0.0447864	3	1.69897	Constraints
25	1667.61	145.988	0.479293	0.0419589	3	1.39794	IC50	IC50 > 0
12.5	2014.89	186.147	0.579105	0.0535009	3	1.09691
6.25	2566.49	331.329	0.737641	0.0952282	3	0.79588	Number of points
0	3479.32	97.2474	1	0.0279501			# of X values	21
							# Y values analyzed	21
`signal remove the background
Time (min)	200uM	200_SD		100uM	100_SD		50uM			25uM			12.5uM			6.25uM			no inhibitor	SD
3	12415	12339.3	3	12555.7	5119.21	3	10581.7	2468.64	3	9049.33	2005.8	3	12514.7	7028.65	3	13325.7	11463.6	3	0	0	3
6	11380.7	4975.18	3	11549.3	3242.1	3	10792	3350.91	3	12678	3155.36	3	27198.7	7879.98	3	20086	9139.8	3	7763.22	2082.41	3
9	5532.67	5874	3	13055.7	2678.29	3	11558.7	2391.26	3	17829.7	2233.22	3	33527.3	8399.07	3			3	19593.6	1234.09	3
12	11876.3	1412.96	3	9290.33	4517.12	3	12460.3	2815.01	3	21780.7	3026.7	3	38569	8000.35	3	34924	9997.68	3	28897.2	1111.94	3
15	13494.3	21080.7	3	10920.3	3950.26	3	15606	1731.28	3	25249	2196.57	3	44016.7	8773.54	3	43076.7	12068.7	3	38867.4	1906.32	3
18	18404.3	20576.1	3	16661	5120.64	3	14674.3	2317.68	3	29923.3	2811.03	3	49706.7	9802.53	3	51470.7	11889.6	3	48921.9	1869.8	3
21	12832	8361.99	3	13133	3940.3	3	20679.7	4233.01	3	34462	4073.4	3	55050	9149.6	3	59809.3	11878.6	3	58904.2	2170.33	3
24	12147.7	608.609	3	18508.3	9433	3	19606	3845.16	3	38684	5537.55	3	60206.3	9943.4	3	66057	11373.7	3	69566.4	1794.79	3
27	14445	5024.77	3	16840	4507.4	3	26533	8810.71	3	42825.7	4130.21	3	65469	10730.4	3	75320.3	11973.7	3	79467	2558.1	3
30	13154.7	9030.49	3	23110.3	9604.25	3	23035	6367.5	3	47977.3	4342.51	3	70726.7	9942.89	3	82839.7	11877.5	3	89887.8	2927.4	3
33	15163.7	6281.76	3	20345.3	7079.48	3	25362	7183.64	3	51355.3	4615.49	3	77436.7	11842.9	3	92138	14782.5	3	100496	3185.61	3
36	21607	8797.15	3	23891.7	5914.96	3	27865	7684.83	3	56527.3	5014.08	3	82473.3	12277.7	3	98104.7	12500	3	110579	3858.26	3
39	20542	10568.3	3	24154.3	7959.57	3	30212.3	7634.02	3	61131.3	5484.16	3	87660.3	12137.7	3	104925	12522.2	3	120009	3521.13	3
42	21226	588.574	3	35135.3	22457.1	3	32203	9502.36	3	66504.7	6013.09	3	94953	13211.2	3	115124	13228.7	3	130597	4159.86	3
45	22547.7	2022.33	3	34086.7	15345.7	3	35409.3	7735.08	3	71108.3	5952.48	3	100080	13565.2	3	121883	13802.1	3	141049	4689.84	3
48	22813.3	4783.83	3	32257.3	7443.43	3	37948	9758.99	3	75491	6964.31	3	105242	13364.1	3	141321	23144	3	151342	4570.51	3
51	23809.3	5294.38	3	32950.7	8413.2	3	41672.7	9997.82	3	108298	38851.9	3	110957	14302.9	3	138822	14778	3	161879	5125.46	3
54	28363	8081.4	3	42110.3	10049.2	3	44206	9995.99	3	86444	8140.95	3	118179	16117.8	3	146910	14553.7	3	171858	5702.79	3
57	20310.7	15733.9	3	37207.3	9750.3	3	46673.7	10076.4	3	91439.7	9740.26	3	122020	14935.8	3	154394	14792.6	3	183188	5825.42	3
60	25206	11394.7	3	40947	10585.1	3	49970.7	10827.9	3	97029.3	10904.9	3	128369	14752.7	3	162431	14253.6	3	192944	6432.79	3
63	24754.3	17340	3	42721.7	9773.83	3	51363	11474.4	3	102076	9598.36	3	135073	15592.7	3	171664	15352.8	3	203663	6085.84	3
66	36395	4244.66	3	46160	11837.6	3	54620	12873.2	3	106378	10874.1	3	156501	38911.8	3	179591	16577.9	3	214374	7831.23	3
69	30936.3	11716.7	3	51578.3	11305.8	3	58038	13061.2	3	112299	10643.5	3	147664	15711.5	3	188894	16278.7	3	223897	6614.46	3
72	28867	19518	3	49733.7	12147.1	3	61661.7	11420.9	3	116426	11453.5	3	152480	17992.7	3	196720	16404.4	3	235010	7886.54	3
75	31614.7	11375.4	3	53674.3	16200.4	3	66381.3	10183.5	3	119899	10800.2	3	156848	17699.1	3	205260	18134.1	3	246822	7702.63	3
78	30778.7	25059.3	3	53387	12036.3	3	65401.3	12884.5	3	131982	3915.06	3	162994	16403.7	3	211995	17694.7	3	257876	7891.39	3
81	32318.3	8400.9	3	63454.7	26194	3	68699	15036.4	3	130982	12311.3	3	189548	42149	3	222103	17348	3	270504	8425.04	3
84	32409	11143.8	3	58796	11960.4	3	72171.7	13573.8	3	140492	16680	3	176268	18522.5	3	230080	17620.7	3	280604	10903.2	3
87	41260.7	14642.1	3	62017.7	11455.8	3	75796	11819	3	141618	15262.9	3	182391	17509.8	3	238720	19971.9	3	289250	9515.68	3
90	31628.3	23652.2	3	63867.3	12154	3	77449.7	15569.6	3	174545	36111.7	3	189593	18545	3	247024	19453.1	3	299741	10254.7	3
93	33110.7	28178	3	66119.3	14003.1	3	85205.3	11687.1	3	151625	14284	3	195147	20032.9	3	255930	19346.6	3	309525	9626.78	3
96	33377	27485.1	3	85309	22626.9	3	84426	16915	3	156938	16787.7	3	200908	19321.2	3	265354	19145.2	3	320439	10786.3	3
99	37917.7	21437.9	3	70884	12219.8	3	86974.3	16595.2	3	162913	15080.2	3	219279	34119.8	3	274170	19323.2	3	331446	10721.5	3
102	40690.7	20173.4	3	74985.3	15084.4	3	90141	18006.9	3	168322	16085.5	3	214846	20973	3	283987	20226.3	3	341472	11087.3	3
105	48819.3	8321.76	3	76332	15347.3	3	93845.3	18269.4	3	177063	18349.1	3	243033	48199.3	3	292587	19949.2	3	353843	11152.7	3
108	46904.7	21373.2	3	78499	13593.6	3	98117.7	15924.6	3	179189	17352.2	3	227080	23047.4	3	298643	20652.3	3	362720	12399.2	3
111	41983.7	16705.3	3	80278	13477	3	99223.7	17690.2	3	184019	18037	3	233212	22705.5	3	306404	21913.8	3	373548	12130.6	3
114	51473.7	14915.6	3	83716	16175.2	3	102581	18987	3	190810	17706.4	3	240449	23310.3	3	315894	21917.1	3	384398	12100.4	3
117	39555.7	23384.1	3	88209	17118.9	3	106200	19631.8	3	196213	18526.3	3	253367	29999.6	3	325952	24232.1	3	394803	11986.5	3
120	43449.3	30611.1	3	96377	14948.1	3	109724	18202.4	3	200073	18282.4	3	253507	25026.3	3	334164	22256.8	3	405613	14432.5	3

## Sheet: PC_no_inhibitor
	E10	E11	E12	G10	G11	G12	H10	H11	H12
Time (min)	PC_1	PC_2	PC_3	PC_4	PC_5	PC_6	PC_7	PC_8	PC_9	average	SD
0	260623	266563	258842	284492	287206	261557	300475	272791	285412	275329	14663.1				V0= RFU/min
3	248998	246742	248389	284793	276893	272037	262583	263699	287312	265716	15607.7				3394.39
6	254078	252329	254017	291670	286829	281793	269986	273877	296736	273479	17080.7				30000
9	266729	266687	266020	304321	297836	292665	283029	282712	307789	285310	16408.3
12	277028	273922	276214	315298	306975	300641	291595	292665	317183	294613	16640.3
15	285020	284778	286286	324919	315132	312041	301169	301803	330105	304584	17179
18	295168	294807	296117	334614	326065	321511	311212	311950	340299	314638	17210.8
21	307322	303914	309252	343752	336922	328959	319867	320923	350673	324620	16640.9
24	315630	315283	319566	354534	346662	341807	331342	332382	360338	335283	16686.9
27	326623	324346	329728	366401	354971	350538	340058	341838	372146	345183	17163.4
30	337615	335775	340541	375734	365255	359735	351834	350296	383651	355604	16912
33	348064	345591	350854	385913	376428	370216	362223	361288	395337	366213	17275
36	357866	355604	362751	395955	387195	383063	370367	368451	405409	376296	17487.9
39	367140	364395	372478	408154	396091	389606	379851	380394	413417	385725	17432.7
42	377317	375523	384450	416779	405771	399846	391416	389802	425917	396313	17311
45	388130	385822	394568	426761	415483	409828	401731	400193	438372	406765	17633.1
48	399710	394236	405756	436773	426233	420112	411124	411848	447736	417059	17447.1
51	409043	406450	418242	447058	436713	428978	421589	421770	458517	427596	17207.5
54	420503	416448	429038	458140	444871	439865	430486	429838	468982	437575	17279.3
57	431180	428631	440061	468213	456708	450662	443258	440242	481181	448904	17280.3
60	440950	438417	449998	479266	466449	458985	451596	450013	492264	458660	17810.6
63	451550	448777	461126	490485	477427	470083	462333	461141	501492	469379	17571
66	461865	459452	473340	503995	487393	479658	471093	469102	514912	480090	18850.9
69	470791	469811	480759	510811	497798	489037	484121	479990	523402	489613	18048.3
72	481951	480774	493335	523869	507690	499109	494375	489158	536279	500727	18808.5
75	493335	490801	505367	533293	519828	510495	505428	505156	549141	512538	18793.6
78	503829	503859	515455	544783	531680	522045	516345	513480	560857	523593	19060.7
81	516480	512711	528831	559139	542326	534831	530534	526689	574444	536221	19829.5
84	525528	522422	539265	565728	548357	541421	558234	532705	583220	546320	19833.5
87	535329	533927	551056	577715	560767	551886	546170	544196	593654	554967	19667
90	544392	543849	562727	588362	571926	561083	557465	553906	605401	565457	20299.4
93	555143	553152	572363	599113	580641	572951	567930	562968	612910	575241	19772
96	564416	562848	585542	608853	593021	582767	577519	574007	626420	586155	20716.6
99	576192	574897	595343	619379	603079	593051	587970	586145	638408	597163	20589.4
102	586371	586402	605688	630326	612246	601134	599053	595177	648300	607189	20511.9
105	597514	595056	618278	642449	624596	616529	610603	609049	661962	619560	21316.7
108	609607	603546	628607	651920	634307	621566	620254	614071	672049	628436	21744.6
111	617343	618324	640564	661554	642540	632679	630356	628109	681911	639264	20899.1
114	630809	628034	649612	671793	654678	644726	640881	636268	694231	650115	21223.7
117	637218	638649	662037	681384	665792	656276	652658	647396	703262	660519	21111.8
120	650623	649673	674869	695648	673647	662625	662203	654708	717964	671329	22685.8
	3459.68	3464.27	3674.5	3522.77	3413.44	3357.69	3444	3376.56	3684.6	Average	SD
ajusted	3459.68	3464.27	3674.5	3522.77	3413.44		3444	3376.56		3488.61	118.795
										3479.32	97.2474
