# Supplementary material for: An Integrated Computational and Experimental Approach to Identifying Inhibitors for SARS-CoV-2 3CL Protease
Source: Front Mol Biosci. 2021 May 17;8:661424. doi: 10.3389/fmolb.2021.661424 (PMC8166273; doi:10.3389/fmolb.2021.661424)
Supplement: Supplementary Table 3 — The data for QSAR modeling and Docking simulation. [file Table_3.xlsx]

## Sheet: QSAR training
mol	Observed IC50 µM	Predicted IC50 µM	RMSE
	28.1	29.8769	9.80844
	50	44.3104
	6.2	0.72131
	7.72	3.0446
	6.9	2.86507
	22.5	16.5456
	3.8	-2.32071
	2.9	4.50351
	47	44.538
	75	56.5009
	5.5	34.7471
	13.3	15.4641
	4.1	11.3689
	22.1	25.3651
	2.1	11.1143
	0.051	-2.28869
	0.7	2.2999
	12.5	11.4157
	2.5	13.9316
	6.8	10.9115
	10.6	14.9201
	13	8.49851
	28	18.9309
	108	109.689
	63	62.0817
	16	22.5877
	16	16.9695
	32	29.2377
	5	6.71682
	15	15.7095
	18	13.7008
	20	15.722
	0.9	-0.729151
	12	8.16945
	13	13.7913
average	19.722	19.7403

## Sheet: QSAR testing
mol	Observed IC50 µM	Predicted IC50 µM	error estimation RMSE
	39	39.0779	10.9078
	6	13.2157
	11	9.85869
	25.3	19.2192
	4.1	6.48493
	9.1	12.9121
	26	6.38727
	3.6	13.8521
	45	36.8595
	3.4	-1.62077
	8.1	13.5581
	10.3	21.09
	1.5	8.94502
	0.97	3.72148
	2	5.76806
	9.19	4.30923
	5.5	12.772
	8.4	13.1277
	6.1	8.81986
	68	55.0176
	57	46.5247
	16	10.1433
	3	17.6334
	10	26.6843
	16	29.5875
	18	17.2175
	0.3	18.5826
	6	10.3533
	13	10.3616
	15	12.2699
average	14.8953	16.7578

## Sheet: docking and predicted IC50
Compound Name/ID	ICM Score 6LU7 (kcal/mol)	Natom	Nflex	Hbond	Hphob	VwInt	Eintl	Dsolv	SolEl	mfScore	dTSsc	number of poses docking and compression	predicted IC50 (µM)	docking pose RMSD 7L0D (Å)	solubility (100µM)
STOCK1S-17377	-30.8425	48	2	-5.10971	-6.65259	-37.2965	4.37081	16.5364	11.5365	-61.9973	-21.4508	89	0.663366	0.839997	soluble
STOCK7S-44456	-31.5766	52	3	-3.25159	-6.59883	-37.8214	1.72882	12.3332	10.3112	-83.439	-32.6047	76	1.10292	0.467494	soluble
STOCK2S-17073	-30.771	51	4	-5.43693	-6.6308	-35.0567	4.84848	15.8057	8.06124	-56.048	-20.5763	73	2.1126	0.599855	soluble
STOCK1N-19287	-35.0664	54	2	-5.95528	-6.74877	-36.2693	5.10537	14.1658	8.94516	-107.089	-40.6612	88	2.21471	0.311236	soluble
STOCK5S-91125	-34.8579	44	1	-8.96772	-5.42381	-30.3945	2.16515	18.3736	9.36294	-50.9573	-15.3052	85	2.88243	1.13453	soluble
STOCK1S-50686	-33.5204	46	0	-5.69484	-6.33435	-34.3193	4.06103	14.3591	9.46204	-68.0329	-23.8453	83	3.4977	0.769345	soluble
STOCK7S-27409	-31.5503	50	4	-6.05313	-7.22193	-33.266	5.39041	14.9354	7.62587	-56.4596	-20.5213	92	3.52225	0.371975	soluble
STOCK7S-39308	-31.0794	45	0	-6.91462	-5.80641	-27.8989	4.17015	15.0056	6.73861	-36.6177	-11.4564	99	3.66703	1.07041	soluble
STOCK7S-42871	-30.382	39	3	-4.2893	-5.64704	-34.5713	3.08968	11.5548	9.85569	-72.2503	-26.2253	102	3.76574	0.466866	soluble
STOCK1S-02912	-33.4842	53	0	-2.69207	-7.51122	-39.1762	3.45383	13.4584	8.13544	-69.3446	-26.8404	83	4.3531	0.673132	soluble
STOCK1S-48486	-31.1009	50	3	-4.86525	-7.14534	-36.3677	0	15.7466	13.2626	-54.4441	-19.1296	78	5.24328	0.518248	soluble
STOCK2S-31334	-31.0239	48	1	-5.54632	-6.42209	-33.9015	1.94558	14.8476	12.5902	-77.2316	-27.5576	121	5.8046	0.677401	soluble
STOCK1S-80249	-30.745	56	4	-4.90094	-5.93131	-39.5259	4.51514	19.0896	8.67877	-30.3017	-10.484	69	6.58244	0.532793	soluble
STOCK1S-43254	-30.5824	44	2	-3.06655	-5.87226	-37.7154	3.73941	13.5051	7.95954	-57.1198	-21.1492	77	6.7522	0.778774	soluble
STOCK4S-17080	-33.5437	52	2	-5.85324	-7.31614	-36.6226	4.31719	16.4632	10.0784	-63.4096	-22.4795	81	7.15165	0.569454	soluble
pentagastrin	-31.3029	102	22	-7.67476	-9.09087	-55.9962	10.8331	23.7909	19.1792	-92.8813	2.91557	230	7.67361	0.345672	soluble
STOCK6S-49295	-30.8727	48	2	-2.97454	-6.10583	-35.5576	1.47165	12.5119	7.32491	-97.0178	-38.2415	93	9.07896	0.718057	soluble
STOCK1S-83974	-33.318	49	2	-5.40436	-7.26391	-34.8478	3.45655	14.612	8.84337	-79.45	-29.3781	75	9.47148	0.638038	soluble
STOCK3S-66240	-31.5543	42	1	-4.91984	-4.79398	-34.8437	1.31072	17.2309	7.02866	-39.0142	-12.7269	89	9.67297	0.38132	soluble
STOCK2S-91253	-30.69	48	4	-3.78076	-6.34215	-39.6093	5.35086	13.508	10.5944	-75.4027	-28.19	90	10.0243	0.801787	soluble
STOCK7S-45547	-32.9441	54	2	-6.95432	-6.40817	-38.1673	6.68679	18.0346	12.6865	-59.2988	-19.6048	72	10.2246	0.568367	soluble
STOCK3S-74851	-31.3127	46	4	-4.63678	-7.07554	-36.3235	4.83628	13.0127	9.72907	-89.8221	-33.7008	101	10.3298	0.653431	soluble
STOCK7S-22119	-32.3907	48	2	-5.17091	-6.951	-36.382	4.15247	15.1737	10.0895	-41.1633	-13.5949	89	11.5522	0.567683	soluble
STOCK5S-85284	-30.5788	41	3	-5.69657	-4.55525	-31.8522	0	17.9593	5.25498	-35.0062	-11.5632	78	11.6665	1.29567	soluble
STOCK1N-96347	-31.0962	43	2	-7.49732	-6.45394	-30.9367	1.85977	19.0849	9.85352	-33.0616	-8.68148	79	11.9638	0.44594	soluble
STOCK4S-65533	-30.4602	55	4	-3.34484	-7.09054	-37.8724	0	15.163	10.3834	-48.6009	-18.9661	96	15.0766	0.417141	soluble
STOCK4S-15686	-31.6585	44	2	-5.784	-6.8412	-31.2615	2.68039	13.5033	8.91581	-77.334	-28.1173	72	15.2299	0.682661	soluble
STOCK1N-86714	-31.342	51	3	-8.28926	-5.42492	-35.7917	4.91304	19.1053	15.1204	-60.1535	-18.8094	85	15.409	0.718273	soluble
STOCK3S-70356	-30.9211	45	0	-3.13193	-6.81509	-35.4984	4.28244	13.3529	6.79253	-68.6268	-25.7725	80	15.9913	0.8365	soluble
STOCK4S-26035	-32.9943	35	1	-5.88023	-5.77868	-26.1472	0	12.5473	2.86529	-71.8192	-26.4326	72	16.4161	1.13246	soluble
STOCK5S-56743	-30.3301	49	1	-4.72985	-6.71859	-40.3649	8.06554	18.8024	10.548	-75.176	-26.2912	74	16.8397	0.721051	soluble
STOCK2S-81550	-30.4346	42	2	-5.07853	-6.11662	-30.4462	2.77192	12.4671	7.18935	-42.9449	-15.0163	86	17.9862	0.643199	soluble
STOCK3S-77101	-30.0055	50	4	-3.18497	-7.64649	-37.7787	3.40003	11.9165	11.4803	-47.0651	-17.6207	70	18.0802	0.829977	soluble
STOCK1N-25200	-31.4745	43	0	-3.92566	-4.79087	-30.1089	2.63554	12.3328	1.43222	-22.5157	-8.48536	92	18.2891	0.745206	soluble
STOCK7S-57675	-31.8932	43	2	-6.05114	-7.34022	-34.5379	1.86487	17.2893	11.4942	-70.5029	-23.9687	99	18.4879	0.486203	soluble
STOCK1N-34520	-33.5717	54	3	-7.82545	-5.2316	-32.2251	3.86169	20.493	3.74275	-76.6741	-28.5161	110	19.2017	0.369362	soluble
STOCK2S-63827	-31.5358	50	3	-3.77301	-6.65765	-37.6476	1.33418	15.8055	8.58108	-84.8605	-32.6252	92	19.7995	0.86408	soluble
STOCK1N-63090	-30.3004	54	6	-5.74945	-5.56375	-35.9849	8.92492	15.9641	4.5914	-67.3466	1.94014	88	19.8659	0.989637	soluble
STOCK5S-94720	-30.1799	53	1	-6.05805	-7.23757	-34.537	5.91245	17.676	10.8011	-69.1028	-24.3295	92	0.359935	1.14335	undissolved
STOCK6S-54975	-30.4074	54	3	-3.43018	-8.0975	-37.3412	3.45144	13.5123	10.6551	-56.4561	-21.5743	95	0.549404	0.566845	undissolved
STOCK1S-18495	-30.5015	42	0	-1.43145	-7.21383	-37.3206	0	10.4206	11.3008	-16.3072	-4.93383	86	1.35336	0.406766	undissolved
STOCK2S-47055	-33.7355	44	2	-3.93948	-7.32058	-36.9629	3.24481	12.4393	8.5191	-80.7158	-30.1498	87	1.42397	0.622796	undissolved
STOCK6S-07049	-33.7372	44	4	-3.85977	-6.73832	-38.6664	1.83604	13.4107	8.55984	-83.3322	-31.5269	92	1.49844	0.797316	undissolved
STOCK6S-79123	-30.1063	43	2	-5.60772	-6.43078	-32.1744	2.61768	15.0401	9.86911	-19.5351	-4.55418	89	1.66301	0.956925	undissolved
STOCK6S-54648	-30.2019	45	2	-2.54245	-6.70951	-36.2636	0.471314	11.0705	10.9149	-91.4234	-35.2601	73	2.02804	0.458267	undissolved
STOCK1S-11390	-33.8326	49	1	-3.00504	-7.44836	-39.3638	5.5739	12.3055	7.50141	-76.4523	-29.2628	75	2.08703	0.740322	undissolved
STOCK4S-38594	-35.2557	57	4	-6.2688	-7.5452	-41.1225	5.67449	17.164	12.2794	-72.2475	-25.8954	72	2.11981	0.838563	undissolved
STOCK6S-34507	-31.3359	43	2	-6.81497	-5.71866	-33.9456	5.16486	17.6136	9.35445	-89.4423	-31.4356	83	2.18705	0.502954	undissolved
STOCK6S-51141	-38.9905	50	7	-8.24473	-6.52116	-40.1579	6.11068	18.0322	7.58357	-35.0008	-10.5661	94	2.77391	0.670434	undissolved
STOCK3S-78099	-30.0172	51	4	-5.35505	-5.61935	-34.3804	1.48085	14.6506	11.212	-32.9094	-11.2453	97	3.28488	0.972517	undissolved
STOCK5S-24080	-32.6552	51	4	-3.25838	-6.83375	-39.7286	0	14.7266	9.77387	-56.0971	-21.5422	94	3.60189	0.439026	undissolved
STOCK1N-46044	-30.8697	58	6	-3.96736	-7.20717	-39.2231	2.20031	15.7551	9.82285	-35.7568	-14.0566	100	5.28568	0.48041	undissolved
STOCK1S-63979	-34.9761	51	1	-3.00339	-7.17081	-40.7551	5.58047	13.1171	6.6604	-73.3449	-28.2873	89	5.70552	0.708359	undissolved
STOCK1N-84687	-34.1501	48	2	-7.41301	-5.1583	-30.2024	3.87145	15.55	4.66355	-36.4121	-12.1635	83	6.21408	1.24959	undissolved
STOCK1S-89849	-32.0172	51	2	-5.1136	-6.81907	-37.1261	3.8746	16.8665	9.75814	-69.9173	-25.3762	89	6.79452	0.69118	undissolved
STOCK3S-31557	-32.9085	44	3	-5.64345	-6.54167	-33.2087	4.20626	12.8989	7.51981	-78.63	-29.0133	85	6.95042	0.576398	undissolved
STOCK1S-00324	-30.0398	52	2	-5.51713	-7.2142	-33.6031	5.34837	15.7307	9.31527	-87.9754	-32.8406	87	7.0636	0.907912	undissolved
STOCK6S-59774	-30.5236	42	3	-6.53601	-5.63661	-32.1819	5.5012	15.3622	8.10393	-21.7981	-5.1831	93	7.17401	0.575235	undissolved
STOCK4S-92795	-35.1944	56	2	-7.17072	-6.5959	-38.367	9.24993	18.7829	7.41925	-59.7513	-20.6851	80	8.49562	1.01353	undissolved
STOCK5S-52450	-33.4486	54	1	-6.4057	-7.31111	-38.4972	6.06831	21.2183	9.08898	-29.0009	-7.89613	66	9.0894	0.743632	undissolved
STOCK6S-67795	-31.78	50	2	-6.42531	-5.86167	-36.624	3.61544	17.2408	13.2235	-45.2469	-14.0883	78	10.1598	0.617538	undissolved
STOCK3S-55702	-32.8337	51	5	-5.71651	-6.26206	-36.342	1.38771	15.3121	10.3786	-45.9635	-16.3947	79	10.2184	0.577536	undissolved
STOCK7S-37925	-31.9858	53	0	-6.24423	-6.45097	-32.0115	3.37231	16.0367	9.2347	-40.4178	-13.5058	83	12.5543	1.20854	undissolved
STOCK3S-10562	-30.8371	45	4	-5.00075	-6.72179	-35.5812	6.47133	14.575	7.09954	-70.572	-25.9729	92	12.741	0.892492	undissolved
STOCK1S-76674	-31.3915	51	2	-5.44205	-6.8538	-40.9018	3.21879	18.2535	16.7414	-57.3638	-18.4192	93	13.4004	0.531554	undissolved
STOCK3S-12998	-32.9762	41	2	-6.13743	-4.98714	-33.3722	3.63093	14.4922	7.60212	-49.4068	-16.4248	94	13.8633	0.455873	undissolved
STOCK7S-58020	-33.6088	50	3	-6.83998	-6.6755	-36.5803	1.8549	19.0321	11.4579	-54.2688	-17.9093	97	13.8663	0.581849	undissolved
STOCK2S-82596	-31.0376	58	2	-4.48291	-8.1469	-37.3312	2.79234	16.6213	11.746	-62.9538	-23.4551	88	15.181	0.760529	undissolved
STOCK1S-01235	-30.9907	35	2	-3.72027	-5.33228	-33.5781	0	11.9556	8.19037	-66.98	-24.3081	83	17.2965	0.704368	undissolved
STOCK1S-83715	-33.5172	51	0	-5.79232	-7.48532	-36.6844	2.33878	18.2748	11.7084	-73.7901	-25.759	74	18.7737	0.737337	undissolved
STOCK2S-46302	-31.4091	51	1	-6.09522	-6.81683	-34.8431	4.74966	16.8006	11.1695	-48.1562	-15.7943	99	19.2144	0.792551	undissolved
